# Supplementary material for: Plethysmography System to Monitor the Jugular Venous Pulse: A Feasibility Study
Source: Diagnostics (Basel). 2021 Dec 18;11(12):2390. doi: 10.3390/diagnostics11122390 (PMC8699927; doi:10.3390/diagnostics11122390)
Supplement: Supplementary file 1 [file diagnostics-11-02390-s001.zip]

Archive with 1 entries (1 files):
- diagnostics-1483905- Supplementary.pdf
